# Supplementary material for: Determining the Photoisomerization Quantum Yield of Photoswitchable Molecules in Solution and in the Solid State
Source: Sci Rep. 2017 Jan 24;7:41145. doi: 10.1038/srep41145 (PMC5259717; doi:10.1038/srep41145)
Supplement: Fitting Programme [file srep41145-s2.zip]

Archive with 6 entries (3 files):
- Supplementary Software 1 (windows)/
- Supplementary Software 1 (windows)/installer including MatLab runtime environment/
- Supplementary Software 1 (windows)/installer including MatLab runtime environment/MyAppInstaller_web.exe
- Supplementary Software 1 (windows)/program only/
- Supplementary Software 1 (windows)/program only/QYmain.exe
- Supplementary Software 1 (windows)/program only/readme.txt
