# Supplementary material for: Determining the Photoisomerization Quantum Yield of Photoswitchable Molecules in Solution and in the Solid State
Source: Sci Rep. 2017 Jan 24;7:41145. doi: 10.1038/srep41145 (PMC5259717; doi:10.1038/srep41145)
Supplement: Fitting Programme [file srep41145-s3.zip]

Archive with 40 entries (23 files):
- Supplementary Software 2 (OSX)/
- Supplementary Software 2 (OSX)/installer including MatLab runtime environment/
- Supplementary Software 2 (OSX)/installer including MatLab runtime environment/MyAppInstaller_web.app/
- Supplementary Software 2 (OSX)/installer including MatLab runtime environment/MyAppInstaller_web.app/Contents/
- Supplementary Software 2 (OSX)/installer including MatLab runtime environment/MyAppInstaller_web.app/Contents/Info.plist
- Supplementary Software 2 (OSX)/installer including MatLab runtime environment/MyAppInstaller_web.app/Contents/MacOS/
- Supplementary Software 2 (OSX)/installer including MatLab runtime environment/MyAppInstaller_web.app/Contents/MacOS/setup
- Supplementary Software 2 (OSX)/installer including MatLab runtime environment/MyAppInstaller_web.app/Contents/MacOS/setup.dSYM/
- Supplementary Software 2 (OSX)/installer including MatLab runtime environment/MyAppInstaller_web.app/Contents/MacOS/setup.dSYM/Contents/
- Supplementary Software 2 (OSX)/installer including MatLab runtime environment/MyAppInstaller_web.app/Contents/MacOS/setup.dSYM/Contents/Info.plist
- Supplementary Software 2 (OSX)/installer including MatLab runtime environment/MyAppInstaller_web.app/Contents/MacOS/setup.dSYM/Contents/Resources/
- Supplementary Software 2 (OSX)/installer including MatLab runtime environment/MyAppInstaller_web.app/Contents/MacOS/setup.dSYM/Contents/Resources/DWARF/
- Supplementary Software 2 (OSX)/installer including MatLab runtime environment/MyAppInstaller_web.app/Contents/MacOS/setup.dSYM/Contents/Resources/DWARF/setup
- Supplementary Software 2 (OSX)/installer including MatLab runtime environment/MyAppInstaller_web.app/Contents/Resources/
- Supplementary Software 2 (OSX)/installer including MatLab runtime environment/MyAppInstaller_web.app/Contents/Resources/bundle.zip
- Supplementary Software 2 (OSX)/installer including MatLab runtime environment/MyAppInstaller_web.app/Contents/Resources/en.lproj/
- Supplementary Software 2 (OSX)/installer including MatLab runtime environment/MyAppInstaller_web.app/Contents/Resources/en.lproj/MainMenu.nib
- Supplementary Software 2 (OSX)/installer including MatLab runtime environment/MyAppInstaller_web.app/Contents/Resources/installer.icns
- Supplementary Software 2 (OSX)/installer including MatLab runtime environment/MyAppInstaller_web.app/Contents/Resources/splash.png
- Supplementary Software 2 (OSX)/program only/
- Supplementary Software 2 (OSX)/program only/.DS_Store
- Supplementary Software 2 (OSX)/program only/._.DS_Store
- Supplementary Software 2 (OSX)/program only/mccExcludedFiles.log
- Supplementary Software 2 (OSX)/program only/QYmain.app/
- Supplementary Software 2 (OSX)/program only/QYmain.app/Contents/
- Supplementary Software 2 (OSX)/program only/QYmain.app/Contents/Info.plist
- Supplementary Software 2 (OSX)/program only/QYmain.app/Contents/MacOS/
- Supplementary Software 2 (OSX)/program only/QYmain.app/Contents/MacOS/applauncher
- Supplementary Software 2 (OSX)/program only/QYmain.app/Contents/MacOS/prelaunch
- Supplementary Software 2 (OSX)/program only/QYmain.app/Contents/MacOS/QYmain
- Supplementary Software 2 (OSX)/program only/QYmain.app/Contents/Resources/
- Supplementary Software 2 (OSX)/program only/QYmain.app/Contents/Resources/en.lproj/
- Supplementary Software 2 (OSX)/program only/QYmain.app/Contents/Resources/en.lproj/About.nib
- Supplementary Software 2 (OSX)/program only/QYmain.app/Contents/Resources/en.lproj/MainMenu.nib
- Supplementary Software 2 (OSX)/program only/QYmain.app/Contents/Resources/en.lproj/MWOpenAccessoryView.nib
- Supplementary Software 2 (OSX)/program only/QYmain.app/Contents/Resources/en.lproj/MWSaveAccessoryView.nib
- Supplementary Software 2 (OSX)/program only/QYmain.app/Contents/Resources/membrane.icns
- Supplementary Software 2 (OSX)/program only/readme.txt
- Supplementary Software 2 (OSX)/program only/run_QYmain.sh
- Supplementary Software 2 (OSX)/program only/splash.png
