# Supplementary material for: Determining the Photoisomerization Quantum Yield of Photoswitchable Molecules in Solution and in the Solid State
Source: Sci Rep. 2017 Jan 24;7:41145. doi: 10.1038/srep41145 (PMC5259717; doi:10.1038/srep41145)
Supplement: Fitting Programme [file srep41145-s3.zip › Supplementary Software 2 (OSX)/installer including MatLab runtime environment/MyAppInstaller_web.app/Contents/Info.plist]

<?xml version="1.0" encoding="UTF-8"?>
<!DOCTYPE plist PUBLIC "-//Apple//DTD PLIST 1.0//EN" "http://www.apple.com/DTDs/PropertyList-1.0.dtd">
<plist version="1.0">
<dict>
	<key>CFBundleDevelopmentRegion</key>
	<string>en</string>
	<key>CFBundleExecutable</key>
	<string>setup</string>
	<key>CFBundleIconFile</key>
        <string>installer.icns</string>
	<key>CFBundleIdentifier</key>
	<string>com.mathworks.toolbox.compiler.setup</string>
	<key>CFBundleInfoDictionaryVersion</key>
	<string>6.0</string>
	<key>CFBundlePackageType</key>
	<string>APPL</string>
	<key>CFBundleShortVersionString</key>
	<string>1.0</string>
	<key>CFBundleSignature</key>
	<string>????</string>
	<key>CFBundleVersion</key>
	<string>1</string>
	<key>LSMinimumSystemVersion</key>
	<string>10.4</string>
	<key>NSHumanReadableCopyright</key>
	<string>Copyright © 2013 __MyCompanyName__. All rights reserved.</string>
	<key>NSMainNibFile</key>
	<string>MainMenu</string>
	<key>NSPrincipalClass</key>
	<string>NSApplication</string>
</dict>
</plist>
