# Supplementary material for: Determining the Photoisomerization Quantum Yield of Photoswitchable Molecules in Solution and in the Solid State
Source: Sci Rep. 2017 Jan 24;7:41145. doi: 10.1038/srep41145 (PMC5259717; doi:10.1038/srep41145)
Supplement: Fitting Programme [file srep41145-s3.zip › Supplementary Software 2 (OSX)/installer including MatLab runtime environment/MyAppInstaller_web.app/Contents/MacOS/setup.dSYM/Contents/Info.plist]

<?xml version="1.0" encoding="UTF-8"?>
<!DOCTYPE plist PUBLIC "-//Apple Computer//DTD PLIST 1.0//EN" "http://www.apple.com/DTDs/PropertyList-1.0.dtd">
<plist version="1.0">
	<dict>
		<key>CFBundleDevelopmentRegion</key>
		<string>English</string>
		<key>CFBundleIdentifier</key>
		<string>com.apple.xcode.dsym.com.mathworks.toolbox.compiler.setup</string>
		<key>CFBundleInfoDictionaryVersion</key>
		<string>6.0</string>
		<key>CFBundlePackageType</key>
		<string>dSYM</string>
		<key>CFBundleSignature</key>
		<string>????</string>
		<key>CFBundleShortVersionString</key>
		<string>1.0</string>
		<key>CFBundleVersion</key>
		<string>1</string>
	</dict>
</plist>
