# Supplementary material for: Determining the Photoisomerization Quantum Yield of Photoswitchable Molecules in Solution and in the Solid State
Source: Sci Rep. 2017 Jan 24;7:41145. doi: 10.1038/srep41145 (PMC5259717; doi:10.1038/srep41145)
Supplement: Fitting Programme [file srep41145-s3.zip › Supplementary Software 2 (OSX)/program only/QYmain.app/Contents/Info.plist]

<?xml version="1.0" encoding="UTF-8"?>
<!DOCTYPE plist PUBLIC "-//Apple//DTD PLIST 1.0//EN" "http://www.apple.com/DTDs/PropertyList-1.0.dtd">
<plist version="1.0">
<dict>
	<key>CFBundleDevelopmentRegion</key>
	<string>English</string>
	<key>CFBundleExecutable</key>
	<string>prelaunch</string>
	<key>CFBundleIconFile</key>
	<string>membrane.icns</string>
	<key>CFBundleIdentifier</key>
	<string>QYmain</string>
	<key>CFBundleInfoDictionaryVersion</key>
	<string>6.0</string>
	<key>CFBundleName</key>
	<string>QYmain</string>
	<key>CFBundlePackageType</key>
	<string>APPL</string>
	<key>CFBundleSignature</key>
	<string>QYmain</string>
	<key>CFBundleVersion</key>
	<string>1</string>
	<key>CFBundleVersionString</key>
	<string>1.0</string>
	<key>CFResourcesFileMapped</key>
	<true/>
	<key>LSMinimumSystemVersion</key>
	<string>10.7.0</string>
	<key>NSMainNibFile</key>
	<string>MainMenu</string>
	<key>NSPrincipalClass</key>
	<string>NSApplication</string>
</dict>
</plist>
