# Supplementary material for: Determining the Photoisomerization Quantum Yield of Photoswitchable Molecules in Solution and in the Solid State
Source: Sci Rep. 2017 Jan 24;7:41145. doi: 10.1038/srep41145 (PMC5259717; doi:10.1038/srep41145)
Supplement: Fitting Programme [file srep41145-s3.zip › Supplementary Software 2 (OSX)/program only/run_QYmain.sh]

#!/bin/sh
# script for execution of deployed applications
#
# Sets up the MCR environment for the current $ARCH and executes 
# the specified command.
#
exe_name=$0
exe_dir=`dirname "$0"`
echo "------------------------------------------"
if [ "x$1" = "x" ]; then
  echo Usage:
  echo    $0 \<deployedMCRroot\> args
else
  echo Setting up environment variables
  MCRROOT="$1"
  echo ---
  DYLD_LIBRARY_PATH=.:${MCRROOT}/runtime/maci64 ;
  DYLD_LIBRARY_PATH=${DYLD_LIBRARY_PATH}:${MCRROOT}/bin/maci64 ;
  DYLD_LIBRARY_PATH=${DYLD_LIBRARY_PATH}:${MCRROOT}/sys/os/maci64;
  export DYLD_LIBRARY_PATH;
  echo DYLD_LIBRARY_PATH is ${DYLD_LIBRARY_PATH};
  shift 1
  args=
  while [ $# -gt 0 ]; do
      token=$1
      args="${args} \"${token}\"" 
      shift
  done
  eval "\"${exe_dir}/QYmain.app/Contents/MacOS/QYmain\"" $args
fi
exit
